# Supplementary material for: Exploring the Polyadenylated RNA Virome of Sweet Potato through High-Throughput Sequencing
Source: PLoS One. 2014 Jun 5;9(6):e98884. doi: 10.1371/journal.pone.0098884 (PMC4047073; doi:10.1371/journal.pone.0098884)
Supplement: Table S1 — Sequences annotation of candidate viral sequences identified from the sweet potato transcriptome. (XLSX) [file pone.0098884.s001.xlsx]

## Sheet: Sheet1
Table s1 Sequences annotation of candidate virus sequences identified from the sweet potato transcriptome
Contig ID	Virus name	Length	Hit description	Similarity	Score	Alignment length	Positives
Contig_77201	IVMV	143	gi|224593158|gb|ACN59902.1|polyprotein [Ipomoea vein mosaic virus]	100	102.449	47	47
Contig_81539	IVMV	138	gi|224593158|gb|ACN59902.1|polyprotein [Ipomoea vein mosaic virus]	100	94.7449	44	44
Contig_81617	IVMV	138	gi|224593158|gb|ACN59902.1|polyprotein [Ipomoea vein mosaic virus]	100	103.605	46	46
Contig_38299	MMMV	291	gi|197725706|ref|YP_002158823.1|polyprotein [Mikania micrantha mosaic virus]	98	201.83	97	96
Contig_96697	MMMV	122	gi|208022755|gb|ACE00419.1|polyprotein 2 [Mikania micrantha mosaic virus]	97	81.2629	40	39
Contig_111936	MMMV	110	gi|208022755|gb|ACE00419.1|polyprotein 2 [Mikania micrantha mosaic virus]	100	73.1738	36	36
Contig_115243	MMMV	108	gi|197725706|ref|YP_002158823.1|polyprotein [Mikania micrantha mosaic virus]	100	80.1073	35	35
Contig_118626	MMMV	105	gi|197725708|ref|YP_002158826.1|large coat protein [Mikania micrantha mosaic virus]	100	71.2478	34	34
Contig_5902	NCMV	1134	gi|293792314|gb|ADE61669.1|nucleocapsid protein [Northern cereal mosaic virus]	46	76.2554	208	96
Contig_88075	SPBV-A	131	gi|224566902|gb|ACN56745.1|polyprotein [Sweetpotato badnavirus A]	86	71.633	43	37
Contig_100464	SPBV-A	119	gi|237846574|gb|ACN56746.1|RNaseH/reverse transcriptase [Sweetpotato badnavirus A]	97	81.6481	39	38
Contig_54887	SPBV-B	202	gi|238563977|ref|YP_002916056.1|polyprotein [Sweetpotato badnavirus B]	92	122.865	67	62
Contig_68403	SPBV-B	159	gi|238563977|ref|YP_002916056.1|polyprotein [Sweetpotato badnavirus B]	92	98.9821	51	47
Contig_108945	SPBV-B	112	gi|238563979|ref|YP_002916058.1|hypothetical protein [Sweetpotato badnavirus B]	94	68.5514	36	34
Contig_123485	SPBV-B	102	gi|238563977|ref|YP_002916056.1|polyprotein [Sweetpotato badnavirus B]	94	60.4622	34	32
Contig_11	SPFMV	4211	gi|9629731|ref|NP_045216.1|polyprotein [Sweet potato feathery mottle virus]	99	2554.63	1337	1334
Contig_109	SPFMV	3129	gi|295841632|dbj|BAJ07195.1|polyprotein [Sweet potato feathery mottle virus]	99	2068.51	1035	1031
Contig_859	SPFMV	2106	gi|224589783|gb|ABO92941.1|polyprotein [Sweet potato feathery mottle virus]	99	1254.58	634	628
Contig_2080	SPFMV	1671	gi|295841632|dbj|BAJ07195.1|polyprotein [Sweet potato feathery mottle virus]	99	1058.9	557	554
Contig_7019	SPFMV	1044	gi|9629731|ref|NP_045216.1|polyprotein [Sweet potato feathery mottle virus]	85	512.301	320	275
Contig_12776	SPFMV	730	gi|295841632|dbj|BAJ07195.1|polyprotein [Sweet potato feathery mottle virus]	99	476.093	242	240
Contig_12816	SPFMV	729	gi|295841632|dbj|BAJ07195.1|polyprotein [Sweet potato feathery mottle virus]	96	381.333	243	234
Contig_13900	SPFMV	688	gi|265142518|gb|ACY74503.1|polyprotein [Sweet potato feathery mottle virus]	85	375.941	228	196
Contig_15778	SPFMV	627	gi|295841650|dbj|BAJ07204.1|polyprotein [Sweet potato feathery mottle virus]	100	395.586	208	208
Contig_20016	SPFMV	517	gi|9629731|ref|NP_045216.1|polyprotein [Sweet potato feathery mottle virus]	99	341.273	171	170
Contig_30536	SPFMV	356	gi|265142536|gb|ACY74512.1|polyprotein [Sweet potato feathery mottle virus]	93	162.54	116	108
Contig_30628	SPFMV	355	gi|295841632|dbj|BAJ07195.1|polyprotein [Sweet potato feathery mottle virus]	99	236.113	118	117
Contig_33046	SPFMV	332	gi|9629731|ref|NP_045216.1|polyprotein [Sweet potato feathery mottle virus]	100	217.238	110	110
Contig_34074	SPFMV	324	gi|295841650|dbj|BAJ07204.1|polyprotein [Sweet potato feathery mottle virus]	100	222.631	107	107
Contig_36241	SPFMV	306	gi|224589783|gb|ABO92941.1|polyprotein [Sweet potato feathery mottle virus]	89	153.68	88	79
Contig_39051	SPFMV	286	gi|265142407|gb|ACY74483.1|polyprotein [Sweet potato feathery mottle virus]	90	151.754	95	86
Contig_40219	SPFMV	278	gi|295841638|dbj|BAJ07198.1|polyprotein [Sweet potato feathery mottle virus]	98	187.193	92	91
Contig_40669	SPFMV	275	gi|46488606|gb|AAS99576.1|polyprotein [Sweet potato feathery mottle virus]	94	70.4774	36	34
Contig_42972	SPFMV	260	gi|9629731|ref|NP_045216.1|polyprotein [Sweet potato feathery mottle virus]	100	176.792	86	86
Contig_43064	SPFMV	260	gi|223886855|gb|ACN23027.1|polyprotein [Sweet potato feathery mottle virus]	100	179.104	86	86
Contig_44881	SPFMV	248	gi|265142532|gb|ACY74510.1|polyprotein [Sweet potato feathery mottle virus]	100	112.079	56	56
Contig_53367	SPFMV	207	gi|223886855|gb|ACN23027.1|polyprotein [Sweet potato feathery mottle virus]	100	141.354	69	69
Contig_53455	SPFMV	207	gi|295841638|dbj|BAJ07198.1|polyprotein [Sweet potato feathery mottle virus]	100	137.887	68	68
Contig_53704	SPFMV	206	gi|25013779|ref|NP_734315.1|NIa-VPg protein [Sweet potato feathery mottle virus]	88	109.383	67	59
Contig_67567	SPFMV	161	gi|169823095|gb|ACA96731.1|polyprotein [Sweet potato feathery mottle virus]	100	115.546	53	53
Contig_69079	SPFMV	157	gi|295841650|dbj|BAJ07204.1|polyprotein [Sweet potato feathery mottle virus]	98	104.76	51	50
Contig_69834	SPFMV	156	gi|265142502|gb|ACY74495.1|polyprotein [Sweet potato feathery mottle virus]	78	71.2478	50	39
Contig_70463	SPFMV	154	gi|295841630|dbj|BAJ07194.1|polyprotein [Sweet potato feathery mottle virus]	92	89.7373	51	47
Contig_77754	SPFMV	143	gi|295841650|dbj|BAJ07204.1|polyprotein [Sweet potato feathery mottle virus]	100	100.138	47	47
Contig_81718	SPFMV	138	gi|157739352|gb|ABV69043.1|polyprotein [Sweet potato feathery mottle virus]	100	95.9005	45	45
Contig_83247	SPFMV	136	gi|295841630|dbj|BAJ07194.1|polyprotein [Sweet potato feathery mottle virus]	95	78.5666	44	42
Contig_83476	SPFMV	136	gi|224589783|gb|ABO92941.1|polyprotein [Sweet potato feathery mottle virus]	86	79.337	45	39
Contig_84662	SPFMV	134	gi|295841642|dbj|BAJ07200.1|polyprotein [Sweet potato feathery mottle virus]	100	84.7297	44	44
Contig_87571	SPFMV	131	gi|295841650|dbj|BAJ07204.1|polyprotein [Sweet potato feathery mottle virus]	100	91.6633	43	43
Contig_91095	SPFMV	127	gi|265142453|gb|ACY74489.1|polyprotein [Sweet potato feathery mottle virus]	82	62.7734	41	34
Contig_91207	SPFMV	127	gi|295841638|dbj|BAJ07198.1|polyprotein [Sweet potato feathery mottle virus]	100	85.1149	42	42
Contig_91323	SPFMV	127	gi|265142528|gb|ACY74508.1|polyprotein [Sweet potato feathery mottle virus]	90	76.6406	42	38
Contig_98194	SPFMV	121	gi|295841630|dbj|BAJ07194.1|polyprotein [Sweet potato feathery mottle virus]	100	82.8037	40	40
Contig_98362	SPFMV	121	gi|265142409|gb|ACY74484.1|polyprotein [Sweet potato feathery mottle virus]	92	68.5514	38	35
Contig_98929	SPFMV	120	gi|295841650|dbj|BAJ07204.1|polyprotein [Sweet potato feathery mottle virus]	100	83.1889	39	39
Contig_103935	SPFMV	116	gi|295841632|dbj|BAJ07195.1|polyprotein [Sweet potato feathery mottle virus]	100	83.9593	38	38
Contig_105534	SPFMV	115	gi|295841630|dbj|BAJ07194.1|polyprotein [Sweet potato feathery mottle virus]	100	76.2554	38	38
Contig_110644	SPFMV	111	gi|295841630|dbj|BAJ07194.1|polyprotein [Sweet potato feathery mottle virus]	88	61.2326	36	32
Contig_115934	SPFMV	107	gi|293329635|dbj|BAJ04334.1|polyprotein [Sweet potato feathery mottle virus]	100	68.1662	35	35
Contig_120062	SPFMV	104	gi|3834378|gb|AAC70902.1|polyprotein [sweet potato feathery mottle virus]	97	74.7146	34	33
Contig_120260	SPFMV	104	gi|295841650|dbj|BAJ07204.1|polyprotein [Sweet potato feathery mottle virus]	100	70.8626	34	34
Contig_120840	SPFMV	104	gi|265142536|gb|ACY74512.1|polyprotein [Sweet potato feathery mottle virus]	100	70.0922	34	34
Contig_37809	SPVB2	295	gi|170293316|gb|ACB12710.1|polyprotein [Sweet potato virus B2]	93	179.874	98	92
Contig_74250	SPVB2	148	gi|170293316|gb|ACB12710.1|polyprotein [Sweet potato virus B2]	97	91.2781	46	45
Contig_80611	SPVB2	139	gi|170293316|gb|ACB12710.1|polyprotein [Sweet potato virus B2]	95	93.2041	46	44
Contig_81605	SPVB2	138	gi|170293316|gb|ACB12710.1|polyprotein [Sweet potato virus B2]	95	93.9745	45	43
Contig_82158	SPVB2	137	gi|170293316|gb|ACB12710.1|polyprotein [Sweet potato virus B2]	93	83.9593	45	42
Contig_88171	SPVB2	130	gi|170293316|gb|ACB12710.1|polyprotein [Sweet potato virus B2]	88	70.4774	42	37
Contig_5373	SPVG	1186	gi|239984500|dbj|BAH79157.1|polyprotein [Sweet potato virus G]	98	622.083	316	312
Contig_7946	SPVG	980	gi|239984500|dbj|BAH79157.1|polyprotein [Sweet potato virus G]	99	582.793	326	324
Contig_43964	SPVG	254	gi|160258078|gb|ABX11671.1|polyprotein [Sweet potato virus G]	100	172.94	84	84
Contig_48426	SPVG	229	gi|158536854|gb|ABW72990.1|polyprotein [Sweet potato virus G]	98	157.532	75	74
Contig_86834	SPVG	132	gi|239984500|dbj|BAH79157.1|polyprotein [Sweet potato virus G]	100	92.4337	43	43
Contig_55994	SuMV	198	gi|18483223|gb|AAL73971.1|polyprotein [Sunflower mosaic virus]	96	129.028	66	64
Contig_28396	SwPLV	379	gi|145226738|gb|ABP48115.1|polyprotein [Sweet potato latent virus]	98	259.225	125	123
Contig_36527	SwPLV	304	gi|89275881|gb|ABD66300.1|coat protein [Sweet potato latent virus]	99	207.608	101	100
Contig_95916	SwPLV	123	gi|145226738|gb|ABP48115.1|polyprotein [Sweet potato latent virus]	100	88.1965	41	41
Contig_51037	TuMV	217	gi|114217187|dbj|BAF31156.1|polyprotein [Turnip mosaic virus]	69	91.6633	72	50
Contig_48297	YMV	230	gi|48237788|ref|YP_022751.1|polyprotein [Yam mosaic virus]	94	136.346	76	72
